# Supplementary material for: DNA length tunes the fluidity of DNA-based condensates
Source: Biophys J. 2021 Feb 26;120(7):1288–300. doi: 10.1016/j.bpj.2021.02.027 (PMC8059207; doi:10.1016/j.bpj.2021.02.027)
Supplement: Data S1. Calculation of the expansion parameter that minimizes the free energy [file mmc2.zip › expansion_parameter.R]

## Calculation of the expansion parameter that minimizes the free energy
## Muzzopappa, Hertzog & Erdel, 2020

## Note:
## This R-script contains several parameters that were chosen to optimize the tradeoff between accuracy
## and computation time. These parameters might have to be changed if expansion parameters for other ranges
## of DNA lengths or interaction parameters are considered.

# free energy contributed by DNA compaction, following Post & Zimm, Biopolymers 21:2123-2137 (1982)
g <- function(alpha, chi, len) {
  # alpha: expansion parameter, dimensionless (alpha < 1: DNA compacted)
  # chi: differential interaction parameter, dimensionless
  # len: DNA length in kb
  
  # molecular weight "m" of a DNA molecule with length "len"
  m <- len*1000*649 # g/mol
  
  # molecular volume "vp" of a DNA molecule with molecular weight "m"
  na <- 6.022*10^23 # Avogadro's constant (1/mol)
  nu <- 0.54 # partial specific volume of DNA (ml/g)
  vp <- m/na*nu # ml = cm^3
  
  # ratio of the molecular volume of a DNA molecule with molecular weight "m" to the solvent
  n <- m/4000
  
  # lattice coordination number
  q <- 10 # dimensionless
  
  # second virial coefficient, occurring in the virial expansion of the free energy
  b2 <- 1/2 - chi # dimensionless
  
  # third virial coefficient, occurring in the virial expansion of the free energy
  b3 <- 1 + 12*chi^2/q - 16*chi^3/q^2 # dimensionless
  
  # unperturbed end-to-end length of a DNA molecule with molecular weight "m"
  h <- (0.4*10^(-14)*m)^(1/1.75) # cm
  
  # flexibility parameter of a DNA molecule with unperturbed end-to-end length "h" and molecular volume "vp"
  omega <- (9/pi/h^2)^(3/2)*vp # dimensionless
  
  # free energy G contributed by DNA compaction
  return(n*((chi-1) + b2*omega/2^1.5/alpha^3 + b3*omega^2/2/3^2.5/alpha^6) + 3/2*(alpha^2-1) - log(alpha^3))
}
  
# derivative of the free energy above with respect to the expansion parameter alpha
dgdalpha <- function(alpha, chi, len) {
  # alpha: expansion parameter, dimensionless (alpha < 1: DNA compacted)
  # chi: differential interaction parameter, dimensionless
  # len: DNA length in kb
  
  # molecular weight "m" of a DNA molecule with length "len"
  m <- len*1000*649 # g/mol
  
  # molecular volume "vp" of a DNA molecule with molecular weight "m"
  na <- 6.022*10^23 # Avogadro's constant (1/mol)
  nu <- 0.54 # partial specific volume of DNA (ml/g)
  vp <- m/na*nu # ml = cm^3
  
  # ratio of the molecular volume of a DNA molecule with molecular weight "m" to the solvent
  n <- m/4000
  
  # lattice coordination number
  q <- 10 # dimensionless
  
  # second virial coefficient, occurring in the virial expansion of the free energy
  b2 <- 1/2 - chi # dimensionless
  
  # third virial coefficient, occurring in the virial expansion of the free energy
  b3 <- 1 + 12*chi^2/q - 16*chi^3/q^2 # dimensionless
  
  # unperturbed end-to-end length of a DNA molecule with molecular weight "m"
  h <- (0.4*10^(-14)*m)^(1/1.75) # cm
  
  # flexibility parameter of a DNA molecule with unperturbed end-to-end length "h" and molecular volume "vp"
  omega <- (9/pi/h^2)^(3/2)*vp # dimensionless

  # derivative dG/d(alpha)
  return(3*alpha^8 - 3*alpha^6 - n*(3/2^(1.5)*b2*omega*alpha^3 + b3*omega^2/3/sqrt(3)))
}

# expansion parameter alpha_min, minimizing the free energy G(alpha) above
alpha_min <- function(x) {
  # intervals to search the minimum of G(alpha)
  # alpha_max = 1.5 and delta_alpha = 0.01 are empirical choices suitable for the parameter space considered here
  alpha_max <- 1.5
  delta_alpha <- 0.01
  intervals <- seq(delta_alpha, alpha_max, by=0.01)
  
  # initialize variables
  res <- rep(NA, length(intervals))
  val <- rep(NA, length(intervals))
  
  # find zeros of dG/d(alpha) that correspond to extrema of G(alpha)
  for(i in 1:length(intervals)) {
    if(sign(dgdalpha(intervals[i]-0.01, x[1], x[2])) != sign(dgdalpha(intervals[i], x[1], x[2]))) {
      res[i] <- uniroot(dgdalpha, c(intervals[i]-0.01,intervals[i]), chi=x[1], len=x[2], extendInt="no")$root
      val[i] <- g(res[i],x[1],x[2])
    }
  }
  
  # return the position of the minimum among the extrema of G(alpha)
  return(res[which(val==min(val, na.rm=T))[1]])
}

# determine alpha_min for different DNA lengths (len) and diff. interaction parameters (chi)
chi <- seq(0, 1.5, by=0.01) # chi-values to be considered
len <- c(0.2, 2.5, 48.5, 250000) # len-values to be considered
grid <- expand.grid(chi, len) # {chi,len}-pairs from above
res <- apply(grid, 1, alpha_min) # alpha_min values for {chi,len}-pairs

# plot resulting expansion parameters (see Fig. 1B in Muzzopappa, Hertzog & Erdel, 2020)
indices <- which(grid[2]==len[4])
plot(grid[indices,1], res[indices], col="deeppink1", type="l", lwd=3, xlab="differential interaction (chi)", ylab="expansion (alpha_min)", xlim=c(0,1.5), ylim=c(0,1.4), main="DNA lengths: 250 Mb, 48.5 kb, 2.5 kb, 200 bp")
indices <- which(grid[2]==len[3])
lines(grid[indices,1], res[indices], col="olivedrab2", lwd=3)
indices <- which(grid[2]==len[2])
lines(grid[indices,1], res[indices], col="steelblue2", lwd=3)
indices <- which(grid[2]==len[1])
lines(grid[indices,1], res[indices], col="black", lwd=3)
