# Supplementary material for: DNA length tunes the fluidity of DNA-based condensates
Source: Biophys J. 2021 Feb 26;120(7):1288–300. doi: 10.1016/j.bpj.2021.02.027 (PMC8059207; doi:10.1016/j.bpj.2021.02.027)
Supplement: Data S2. Calculation of phase diagrams [file mmc3.zip]

Archive with 3 entries (2 files):
- phase_diagram.R
- __MACOSX/
- __MACOSX/._phase_diagram.R
