# Supplementary material for: DNA length tunes the fluidity of DNA-based condensates
Source: Biophys J. 2021 Feb 26;120(7):1288–300. doi: 10.1016/j.bpj.2021.02.027 (PMC8059207; doi:10.1016/j.bpj.2021.02.027)
Supplement: Data S2. Calculation of phase diagrams [file mmc3.zip › phase_diagram.R]

## Calculation of phase diagrams
## Muzzopappa, Hertzog & Erdel, 2020

## Note:
## This R-script contains several parameters that were chosen to optimize the tradeoff between accuracy
## and computation time. These parameters might have to be changed if phase diagrams for other ranges
## of DNA lengths, DNA concentrations or interaction parameters are considered.

# free energy contributed by DNA compaction, following Post & Zimm, Biopolymers 21:2123-2137 (1982)
g <- function(alpha, chi, len) {
  # alpha: expansion parameter, dimensionless (alpha < 1: DNA compacted)
  # chi: differential interaction parameter, dimensionless
  # len: DNA length in kb
  
  # molecular weight "m" of a DNA molecule with length "len"
  m <- len*1000*649 # g/mol
  
  # molecular volume "vp" of a DNA molecule with molecular weight "m"
  na <- 6.022*10^23 # Avogadro's constant (1/mol)
  nu <- 0.54 # partial specific volume of DNA (ml/g)
  vp <- m/na*nu # ml = cm^3
  
  # ratio of the molecular volume of a DNA molecule with molecular weight "m" to the solvent
  n <- m/4000
  
  # lattice coordination number
  q <- 10 # dimensionless
  
  # second virial coefficient, occurring in the virial expansion of the free energy
  b2 <- 1/2 - chi # dimensionless
  
  # third virial coefficient, occurring in the virial expansion of the free energy
  b3 <- 1 + 12*chi^2/q - 16*chi^3/q^2 # dimensionless
  
  # unperturbed end-to-end length of a DNA molecule with molecular weight "m"
  h <- (0.4*10^(-14)*m)^(1/1.75) # cm
  
  # flexibility parameter of a DNA molecule with unperturbed end-to-end length "h" and molecular volume "vp"
  omega <- (9/pi/h^2)^(3/2)*vp # dimensionless
  
  # free energy G contributed by DNA compaction
  return(n*((chi-1) + b2*omega/2^1.5/alpha^3 + b3*omega^2/2/3^2.5/alpha^6) + 3/2*(alpha^2-1) - log(alpha^3))
}

# derivative of the free energy above with respect to the expansion parameter alpha
dgdalpha <- function(alpha, chi, len) {
  # alpha: expansion parameter, dimensionless (alpha < 1: DNA compacted)
  # chi: differential interaction parameter, dimensionless
  # len: DNA length in kb
  
  # molecular weight "m" of a DNA molecule with length "len"
  m <- len*1000*649 # g/mol
  
  # molecular volume "vp" of a DNA molecule with molecular weight "m"
  na <- 6.022*10^23 # Avogadro's constant (1/mol)
  nu <- 0.54 # partial specific volume of DNA (ml/g)
  vp <- m/na*nu # ml = cm^3
  
  # ratio of the molecular volume of a DNA molecule with molecular weight "m" to the solvent
  n <- m/4000
  
  # lattice coordination number
  q <- 10 # dimensionless
  
  # second virial coefficient, occurring in the virial expansion of the free energy
  b2 <- 1/2 - chi # dimensionless
  
  # third virial coefficient, occurring in the virial expansion of the free energy
  b3 <- 1 + 12*chi^2/q - 16*chi^3/q^2 # dimensionless
  
  # unperturbed end-to-end length of a DNA molecule with molecular weight "m"
  h <- (0.4*10^(-14)*m)^(1/1.75) # cm
  
  # flexibility parameter of a DNA molecule with unperturbed end-to-end length "h" and molecular volume "vp"
  omega <- (9/pi/h^2)^(3/2)*vp # dimensionless
  
  # derivative dG/d(alpha)
  return(3*alpha^8 - 3*alpha^6 - n*(3/2^(1.5)*b2*omega*alpha^3 + b3*omega^2/3/sqrt(3)))
}

# expansion parameter alpha_min, minimizing the free energy G(alpha) above
alpha_min <- function(x) {
  # intervals to search the minimum of G(alpha)
  # alpha_max = 1.5 and delta_alpha = 0.01 are empirical choices suitable for the parameter space considered here
  alpha_max <- 1.5
  delta_alpha <- 0.01
  intervals <- seq(delta_alpha, alpha_max, by=0.01)
  
  # initialize variables
  res <- rep(NA, length(intervals))
  val <- rep(NA, length(intervals))
  
  # find zeros of dG/d(alpha) that correspond to extrema of G(alpha)
  for(i in 1:length(intervals)) {
    if(sign(dgdalpha(intervals[i]-0.01, x[1], x[2])) != sign(dgdalpha(intervals[i], x[1], x[2]))) {
      res[i] <- uniroot(dgdalpha, c(intervals[i]-0.01,intervals[i]), chi=x[1], len=x[2], extendInt="no")$root
      val[i] <- g(res[i],x[1],x[2])
    }
  }
  
  # return the position of the minimum among the extrema of G(alpha)
  return(res[which(val==min(val, na.rm=T))[1]])
}

# chemical potential for DNA, following Post & Zimm, Biopolymers 21:2123-2137 (1982)
mu_dna <- function(v, chi, len, alpha) {
  # v: DNA volume fraction, dimensionless
  # chi: differential interaction parameter, dimensionless
  # len: DNA length in kb
  
  # molecular weight "m" of a DNA molecule with length "len"
  m <- len*1000*649 # g/mol
  
  # molecular volume "vp" of a DNA molecule with molecular weight "m"
  na <- 6.022*10^23 # Avogadro's constant (1/mol)
  nu <- 0.54 # partial specific volume of DNA (ml/g)
  vp <- m/na*nu # ml = cm^3
  
  # ratio of the molecular volume of a DNA molecule with molecular weight "m" to the solvent
  n <- m/4000
  
  # lattice coordination number
  q <- 10 # dimensionless
  
  # second virial coefficient, occurring in the virial expansion of the free energy
  b2 <- 1/2 - chi # dimensionless
  
  # third virial coefficient, occurring in the virial expansion of the free energy
  b3 <- 1 + 12*chi^2/q - 16*chi^3/q^2 # dimensionless
  
  # unperturbed end-to-end length of a DNA molecule with molecular weight "m"
  h <- (0.4*10^(-14)*m)^(1/1.75) # cm
  
  # flexibility parameter of a DNA molecule with unperturbed end-to-end length "h" and molecular volume "vp"
  omega <- (9/pi/h^2)^(3/2)*vp # dimensionless
  
  # chemical potential
  return(log(v) - (n-1)*(1-v) + chi*n*(1-v)^2 + n*((chi-1) + b2*omega/(2^1.5*alpha^3) + b3*omega^2/(2*3^2.5*alpha^6)) + 3/2*(alpha^2-1) - log(alpha^3))
}

# chemical potential for solvent, following Post & Zimm, Biopolymers 21:2123-2137 (1982)
mu_solvent <- function(v, chi, len) {
  # v: DNA volume fraction, dimensionless
  # chi: differential interaction parameter, dimensionless
  # len: DNA length in kb
  
  # molecular weight "m" of a DNA molecule with length "len"
  m <- len*1000*649 # g/mol
  
  # ratio of the molecular volume of a DNA molecule with molecular weight "m" to the solvent
  n <- m/4000
  
  return(log(1-v) + (1-1/n)*v + chi*v^2)
}

# DNA volume fractions that correspond to the same chemical potential mu_solvent
v_solvent <- function(v, chi, len) {
  # check input arguments
  if(length(v) != 1)   {stop("input arguments must be scalar")}
  if(length(chi) != 1) {stop("input arguments must be scalar")}
  if(length(len) != 1) {stop("input arguments must be scalar")}
  
  # molecular weight "m" of a DNA molecule with length "len"
  m <- len*1000*649 # g/mol
  
  # ratio of the molecular volume of a DNA molecule with molecular weight "m" to the solvent
  n <- m/4000
  
  # difference between chemical potentials at volume fractions "v" and "x"
  # zeros of this function give volume fractions "x" with mu_solvent(x) = mu_solvent(v) 
  df <- function(x, chi, len) {mu_solvent(v, chi, len) - mu_solvent(x, chi, len)}
  
  # determine local extrema of mu_solvent(x, chi, len)
  ex1 <- NA; ex2 <- NA
  if((n-1-2*n*chi)^2 > 8*n*chi) {
    ex1 <- (1-n+2*n*chi - sqrt(-8*n*chi + (n-1-2*n*chi)^2)) / (4*n*chi)
    ex2 <- (1-n+2*n*chi + sqrt(-8*n*chi + (n-1-2*n*chi)^2)) / (4*n*chi)
  }
  if(is.finite(ex1)) {if(ex1<0 | ex1>1) {ex1<-NA}}
  if(is.finite(ex2)) {if(ex2<0 | ex2>1) {ex2<-NA}}
  
  # initialize result variable
  res <- NA
  
  # find zeros if mu_solvent(x, chi, len) has one local extremum:
  # search interval [0,v] and [v,1]
  if((is.finite(ex1) & !is.finite(ex2)) | (!is.finite(ex1) & is.finite(ex2))) {
    if(sign(df(0,chi,len)) != sign(df(v,chi,len))) {
      res <- uniroot(df, c(0,v), chi=chi, len=len)$root
    }
    if(sign(df(v,chi,len)) != sign(df(1,chi,len))) {
      res <- uniroot(df, c(v,1), chi=chi, len=len)$root
    }
  }
  
  # find zeros if mu_solvent(x, chi, len) has two local extrema:
  # search intervals between extrema, without the interval that contains "v"
  if(is.finite(ex1) & is.finite(ex2) & is.finite(v)) {
    res1 <- NA; res2 <- NA; res3 <- NA
    if(!(v<ex1) & sign(df(0,chi,len))!=sign(df(ex1,chi,len))) {res1 <- uniroot(df, c(0,ex1), chi=chi, len=len)$root}
    if(!(v>ex1 & v<ex2) & sign(df(ex1,chi,len))!=sign(df(ex2,chi,len))) {res2 <- uniroot(df, c(ex1,ex2), chi=chi, len=len)$root}
    if(!(v>ex2) & sign(df(ex2,chi,len))!=sign(df(1,chi,len))) {res3 <- uniroot(df, c(ex2,1), chi=chi, len=len)$root}
    res <- c(res1, res2, res3)
    res <- res[!is.na(res)]
    if(length(res)==0) {res <- NA}
  }
  
  # return DNA volume fraction "x" that corresponds to the same mu_solvent as the volume fraction "v"
  return(res)
}

# get v-value(s) with same mu_polymer
v_dna <- function(v, chi, len) {
  # check input arguments
  if(length(v) != 1)   {stop("input arguments must be scalar")}
  if(length(chi) != 1) {stop("input arguments must be scalar")}
  if(length(len) != 1) {stop("input arguments must be scalar")}
  
  # molecular weight "m" of a DNA molecule with length "len"
  m <- len*1000*649 # g/mol
  
  # ratio of the molecular volume of a DNA molecule with molecular weight "m" to the solvent
  n <- m/4000
  
  # expansion parameters
  alpha_dilute <- alpha_min(c(chi,len)) # expansion in dilute phase
  alpha_dense <- alpha_min(c(0.5,len)) # unperturbed expansion (chi=0.5) in dense phase
  
  # difference between chemical potentials at volume fractions "v" and "x"
  # zeros of this function give volume fractions "x" with mu_dna(x) = mu_dna(v) 
  df <- function(x, chi, len) {
    if(x<v) {return(mu_dna(v, chi, len, alpha_dense) - mu_dna(x, chi, len, alpha_dilute))}
    else {return(mu_dna(v, chi, len, alpha_dilute) - mu_dna(x, chi, len, alpha_dense))}
  }
  
  # determine local extrema of mu_dna(x, chi, len)
  ex1 <- NA; ex2 <- NA
  if((n-1-2*n*chi)^2 > 8*n*chi) {
    ex1 <- (1-n+2*n*chi - sqrt(-8*n*chi + (n-1-2*n*chi)^2)) / (4*n*chi)
    ex2 <- (1-n+2*n*chi + sqrt(-8*n*chi + (n-1-2*n*chi)^2)) / (4*n*chi)
  }
  if(is.finite(ex1)) {if(ex1<0 | ex1>1) {ex1<-NA}}
  if(is.finite(ex2)) {if(ex2<0 | ex2>1) {ex2<-NA}}
  
  # initialize result variable
  res <- NA
  
  # find zeros if mu_dna(x, chi, len) has one local extremum:
  # search interval [0,v] and [v,1]
  if((is.finite(ex1) & !is.finite(ex2)) | (!is.finite(ex1) & is.finite(ex2))) {
    if(sign(df(0,chi,len)) != sign(df(v,chi,len))) {
      res <- uniroot(df, c(0,v), chi=chi, len=len)$root
    }
    if(sign(df(v,chi,len)) != sign(df(1,chi,len))) {
      res <- uniroot(df, c(v,1), chi=chi, len=len)$root
    }
  }
  
  # find zeros if mu_dna(x, chi, len) has two local extrema:
  # search intervals between extrema, without the interval that contains "v"
  if(is.finite(ex1) & is.finite(ex2) & is.finite(v)) {
    res1 <- NA; res2 <- NA; res3 <- NA
    if(!(v<ex1) & sign(df(0,chi,len))!=sign(df(ex1,chi,len))) {res1 <- uniroot(df, c(0,ex1), chi=chi, len=len)$root}
    if(!(v>ex1 & v<ex2) & sign(df(ex1,chi,len))!=sign(df(ex2,chi,len))) {res2 <- uniroot(df, c(ex1,ex2), chi=chi, len=len)$root}
    if(!(v>ex2) & sign(df(ex2,chi,len))!=sign(df(1,chi,len))) {res3 <- uniroot(df, c(ex2,1), chi=chi, len=len)$root}
    res <- c(res1, res2, res3)
    res <- res[!is.na(res)]
    if(length(res)==0) {res <- NA}
  }
  
  # return DNA volume fraction "x" that corresponds to the same mu_dna as the volume fraction "v"
  return(res)
}

# DNA volume fractions in dilute/dense phases with same mu_dna and mu_solvent
v_both_phases <- function(chi, len) {
  # check input arguments
  if(length(chi) != 1) {stop("input arguments must be scalar")}
  if(length(len) != 1) {stop("input arguments must be scalar")}
  
  # density of DNA
  rho <- 1800 # mg/ml
  
  # difference between v_solvent, which satisfies mu_solvent(v_solvent) = mu_solvent(v), and v_dna, which satisfies mu_dna(v_dna) = mu_dna(v)
  # zeros of this function are DNA volume fractions "v", for which the volume fraction v_dna = v_solvent gives the same mu_solvent and mu_dna
  # volume fractions "v" and "w" = v_dna = v_solvent correspond to the volume fractions in the co-existing phases
  df <- function(x, chi, len) {
    v <- 10^x/1000/rho # convert the logarithmic DNA concentration "x" to DNA volume fraction "v"

    # calculate difference between all combinations of volume fractions v_dna[i] and v_solvent[j] that satisfy the conditions above
    r <- outer(v_solvent(v, chi, len), v_dna(v, chi, len), "-")
    
    # return the difference with the smallest absolute value (closest to zero)
    if(sum(is.finite(r))>0) {
      ind <- which(abs(r)==min(abs(r), na.rm=T))
      return(r[ind[1]])
    }
    else {return(r[1])}
  }

  # retrieve range of DNA concentrations, for which volume fractions v_solvent and v_dna have been found
  gap <- 70 # number of allowed values, for which no finite v_solvent/v_dna have been found (e.g., due to rounding errors)
  cmax <- 6 # log10 of the highest DNA concentration (in ug/ml) considered for the calculation of the DNA concentration in the dilute phase
  cmin <- -300 # log10 of the lowest DNA concentration (in ug/ml) considered for the calculation of the DNA concentration in the dilute phase (very low values might produce rounding errors)
  
  lw <- cmin-10; up <- lw; cnt <- 0
  for(i in seq(cmax, cmin, by=-0.01)) { # "i" is logarithm of DNA concentration in ug/ml
    if(is.finite(df(i, chi, len))) {
      lw <- i # lower boundary
      if(up==cmin-10) {up <- i} # upper boundary
    }
    else {
      if(up>cmin-10) { # if current "i" is within the resulting range of DNA concentrations
        # terminate if more than "gap" consecutive values are not finite
        cnt <- sum(sapply(seq(i, max(i-gap*0.01,cmin), by=-0.01), function(x) {is.finite(df(x, chi, len))}))
        if(cnt == 0) {break}
      }
    }
  }
  
  # initialize result variable
  res <- NA
  
  # find values "v", for which the associated volume fractions v_solvent and v_dna are equal
  if(lw>cmin & up>lw) {
    intervals <- seq(lw, up, by=0.01) # empirical choice suitable for the parameter space considered here
    if(length(intervals) < 2) {intervals <- c(lw, up)}
    vs <- rep(NA, length(intervals)-1) # initialize variable to store zeros
   
    # find smallest zero of df(x, chi, len)
    for(i in 2:length(intervals)) {
      if(is.finite(df(intervals[i-1],chi,len)) & is.finite(df(intervals[i],chi,len)) & sign(df(intervals[i-1],chi,len)) != sign(df(intervals[i],chi,len))) {
        vs[i-1] <- uniroot(df, c(intervals[i-1], intervals[i]), chi=chi, len=len, maxiter=100000)$root
        if(is.finite(vs[i-1])) {break} # stop after smallest zero is found
      }
    }
   
    # select smallest finite zero (to track the onset of phase separation)
    vs <- vs[is.finite(vs)]
    if(length(vs)>0) {res <- head(vs, 1)}
  }
  
  # initialize result variable
  rs <- rep(NA, 2)
  
  if(is.finite(res)) {
    # convert log. DNA concentration to DNA volume fraction
    res <- 10^res/1000/rho
    
    # find zero
    r <- abs(outer(v_solvent(res, chi, len), v_dna(res, chi, len), "-"))
    ind <- which(r == min(r, na.rm=T), arr.ind = TRUE)
    
    # retrieve DNA volume fractions in dilute/dense phase 
    rs <- sort(c(res, v_solvent(res, chi, len)[ind[1]]))
  }

  # return result (DNA volume fractions in dilute/dense phase)
  return(rs)
}


# plot resulting phase diagrams (see Fig. 1C in Muzzopappa, Hertzog & Erdel, 2020)
rho <- 1800 # mg/ml, density of DNA
mwbp <- 649 # g/mol, molecular weight of DNA per basepair

# DNA lengths to be considered (kb)
len <- c(0.2, 2.5, 48.5, 250000)
  
# minimum interaction parameter considered (for each DNA length)
chi_sep1 <- 0.69130
chi_sep2 <- 0.55092
chi_sep3 <- 0.51133
chi_sep4 <- 0.500157

# interaction parameters to be considered for the respective DNA lengths, chosen according to chi_sep to save computational time
x1 <- chi_sep1 + 0.00001*(2^seq(0,15.75,by=0.25))
x2 <- chi_sep2 + 0.00001*(2^seq(0,15.6,by=0.4))
x3 <- chi_sep3 + 0.00001*(2^seq(0,14,by=0.5))
x4 <- chi_sep4 + 0.000001*(2^seq(0,12,by=0.75))

# calculate phase diagrams
psd1 <- sapply(x1, function(x) {log10(v_both_phases(x, len[1])*1000*rho)})
psd2 <- sapply(x2, function(x) {log10(v_both_phases(x, len[2])*1000*rho)})
psd3 <- sapply(x3, function(x) {log10(v_both_phases(x, len[3])*1000*rho)})
psd4 <- sapply(x4, function(x) {log10(v_both_phases(x, len[4])*1000*rho)})

# plot phase diagrams
plot( psd4[1,], x4, col="deeppink1", lwd="3", type="l", xlim=c(-6,6), ylim=c(1.2,0.5), log="y", xlab="log[DNA] (ug/ml)", ylab="differential interaction (chi)", main="DNA lengths: 250 Mb, 48.5 kb, 2.5 kb, 200 bp")
lines(psd4[2,], x4, col="deeppink1", lwd="3")
lines(psd3[1,], x3, col="olivedrab2", lwd="3")
lines(psd3[2,], x3, col="olivedrab2", lwd="3")
lines(psd2[1,], x2, col="steelblue2", lwd="3")
lines(psd2[2,], x2, col="steelblue2", lwd="3")
lines(psd1[1,], x1, col="black", lwd="3")
lines(psd1[2,], x1, col="black", lwd="3")
